# Supplementary material for: Uterine Cervical Neoplasm Diagnosed by Flexible Magnifying Endoscopy with Narrow Band Imaging
Source: Diagnostics (Basel). 2020 Nov 4;10(11):903. doi: 10.3390/diagnostics10110903 (PMC7694180; doi:10.3390/diagnostics10110903)
Supplement: Supplementary file 1 [file diagnostics-10-00903-s001.zip]

Archive with 1 entries (1 files):
- diagnostics-958707-supplementary.mp4
